# Supplementary material for: DIA proteomics identified the potential targets associated with angiogenesis in the mammary glands of dairy cows with hemorrhagic mastitis
Source: Front Vet Sci. 2022 Aug 8;9:980963. doi: 10.3389/fvets.2022.980963 (PMC9393364; doi:10.3389/fvets.2022.980963)
Supplement: Supplementary file 1 [file Table_1.XLSX]

## Sheet: Sheet1
Table S2 59 candidate DEPs related to angiogenesis from the GO terms based on the DIA proteomics data.
NO.	Protein ID	Symbol	Description	C1	C2	C3	CM1	CM2	CM3	log2(fc)	P Value	FDR
1	NP_001029674.1	ACTA2	Actin, aortic smooth muscle [Fukomys damarensis]	790981120	462176576	471834368	886655936	1527580032	952375168	0.964707	0.00098207	0.00586214
2	NP_776404.2	ACTB	PREDICTED: actin, cytoplasmic 1 [Camelus dromedarius]	2.16486e+06	1.73905e+06	1.74176e+06	4159026	2.08088e+06	5813413	1.09421	0.00189216	0.0100174
3	NP_001028790.1	ACTG1	PREDICTED: actin, cytoplasmic 2 isoform X1 [Colobus angolensis palliatus]	602758720	393034208	454600736	1335091072	852091136	1708007552	1.42525	1.64274e-05	0.000195719
4	XP_015327629.1	ADIPOQ	PREDICTED: adiponectin isoform X2 [Bos taurus]	13983795	5433416	8602406	2703327	11803768	1.66617e+06	-0.792826	0.00784648	0.0310347
5	NP_001107554.1	AGT	angiotensinogen precursor [Bos taurus]	637095	1.96842e+06	856460	1.47688e+06	4583745	1.7172e+06	1.16777	3.16914e-07	6.57307e-06
6	NP_776926.1	ALOX15	arachidonate 15-lipoxygenase [Bos taurus]	2.05207e+06	5899319	3.9102e+06	111488	630428	54520.5	-3.89659	2.62843e-05	0.000287225
7	XP_024849253.1	ANK2	PREDICTED: ankyrin-2 isoform X3 [Ovis aries musimon]	579696	408798	354561	885816	1.67313e+06	923665	1.37465	8.00714e-05	0.000731319
8	XP_005208208.1	ANXA3	PREDICTED: annexin A3 isoform X1 [Bos taurus]	4.49166e+06	4928358	4.37798e+06	31508304	9338019	35479560	2.46771	1.95685e-10	9.64672e-09
9	NP_001192714.1	ARID1A	AT-rich interactive domain-containing protein 1A [Bos taurus]	694155	589359	544802	1.1874e+06	781970	1.74432e+06	1.02233	0.000217415	0.00168076
10	NP_803478.1	B4GALT1	beta-1,4-galactosyltransferase 1 [Bos taurus]	2.40405e+06	7227829	5.84155e+06	1205939	2.30062e+06	932353	-1.80151	0.00011197	0.000977833
11	NP_001074200.1	BLOC1S4	biogenesis of lysosome-related organelles complex 1 subunit 4 [Bos taurus]	276167	275668	243086	729726	5.11077e+06	874401	3.07848	0.00642767	0.0263418
12	NP_001160088.1	C5	complement C5a anaphylatoxin precursor [Bos taurus]	165521	2.40211e+06	1.07862e+06	1.33281e+06	3.73098e+06	1.93454e+06	0.940596	6.52008e-06	8.81831e-05
13	NP_776429.1	CAV1	caveolin-1 [Bos taurus]	12542245	7881187	10410002	1.49057e+06	695245	762856	-3.38636	1.82722e-06	2.91798e-05
14	NP_001180140.1	Ccm2	cerebral cavernous malformations 2 protein [Bos taurus]	155958	124094	106231	420071	188736	429577	1.42661	0.0014413	0.00803703
15	NP_001071633.1	celf2	CUGBP Elav-like family member 2 [Bos taurus]	718078	481213	549755	2.42241e+06	1.57815e+06	2.57468e+06	1.91047	0.0135347	0.0475602
16	NP_001015608.1	CLIC1	Chloride intracellular channel protein 1, partial [Bos mutus]	10942514	9159614	6.78192e+06	25260208	18731616	29945340	1.45955	3.8131e-08	1.02128e-06
17	NP_001029557.1	CTSH	pro-cathepsin H precursor [Bos taurus]	6.13784e+06	1845768	1.96763e+06	36944924	6089903	43789808	3.12516	1.89576e-09	7.24541e-08
18	NP_776459.1	CYBA	cytochrome b-245 light chain [Bos taurus]	400946	654172	803574	7799199	1.50824e+06	12643212	3.5619	0.000798773	0.00490881
19	NP_001095671.1	DDAH1	N(G),N(G)-dimethylarginine dimethylaminohydrolase 1 [Bos taurus]	16070770	12151041	10810738	5424534	10498899	3.41002e+06	-1.01358	9.29787e-05	0.000830098
20	NP_001075044.1	DES	desmin [Bos taurus]	22393810	7.59197e+06	7421174	25597826	105573712	10887022	1.92511	0.000140045	0.00118415
21	XP_005228373.1	Dmd	PREDICTED: dystrophin isoform X1 [Bos mutus]	674768	934716	774888	488882	409405	194023	-1.12623	0.00136149	0.00768747
22	XP_005203947.1	ECM1	PREDICTED: extracellular matrix protein 1 isoform X2 [Bos taurus]	1.40258e+06	3.38636e+06	1.51771e+06	1.95672e+06	9226292	2.27054e+06	1.09304	2.00908e-15	2.84745e-13
23	XP_010805927.1	ERAP1	PREDICTED: endoplasmic reticulum aminopeptidase 1 isoform X1 [Bos taurus]	754903	694018	586181	3812274	448371	4911699	2.17219	9.67645e-07	1.67078e-05
24	NP_001008665.1	F11	coagulation factor XI precursor [Bos taurus]	NA	41635.2	36990.1	119742	125554	1735.75	1.06667	0.0103457	0.0383342
25	NP_001068587.1	F12	coagulation factor XII precursor [Bos taurus]	56782.4	131870	NA	108667	447936	129150	1.27699	0.00817185	0.0320217
26	XP_005216458.2	F2	PREDICTED: prothrombin isoform X1 [Bos taurus]	709726	5.61579e+06	2748641	3.73621e+06	15787589	5373410	1.45615	7.23012e-12	4.77539e-10
27	NP_001032695.1	FERMT3	fermitin family homolog 3 [Bos taurus]	1.92609e+06	660195	932102	7.58522e+06	4493266	10998668	2.71348	1.49062e-14	1.7484e-12
28	NP_001136389.1	FGB	fibrinogen beta chain precursor [Bos taurus]	5.41167e+06	75997320	37139680	29893682	197656960	43078392	1.19084	0.00797815	0.0314822
29	NP_001193443.1	FLNA	filamin-A [Bos taurus]	26526110	14756355	14393587	23961064	57928444	23424490	0.919568	0.00041277	0.00287124
30	NP_776493.1	GJA1	gap junction alpha-1 protein [Bos taurus]	72530.3	42527.6	40991.5	98500.6	115623	107540	1.04355	0.00596966	0.0248237
31	NP_001093833.1	GPD1L	glycerol-3-phosphate dehydrogenase 1-like protein [Bos taurus]	1.63619e+06	1.72971e+06	2398877	561435	1.15949e+06	458500	-1.40332	4.70677e-08	1.22683e-06
32	NP_776344.1	HRG	histidine-rich glycoprotein precursor [Bos taurus]	218773	2178343	836977	2.38781e+06	5.26008e+06	2.14042e+06	1.5977	0.000664929	0.00422364
33	XP_005225172.1	HSPB1	PREDICTED: heat shock protein beta-1 isoform X1 [Bos taurus]	101520688	56888504	60947576	113003112	143862144	93949328	0.67743	0.00891628	0.0342504
34	NP_001192757.1	Luzp1	leucine zipper protein 1 [Bos taurus]	358330	256630	364756	623884	466913	643584	0.823986	1.93821e-05	0.000225011
35	NP_001179691.2	MYH9	TPA: myosin, heavy chain 9, non-muscle [Bos taurus]	36091112	15751047	23642844	38572988	29876520	47974480	0.625126	7.61912e-12	4.98393e-10
36	XP_003586620.1	NEDD4	PREDICTED: E3 ubiquitin-protein ligase NEDD4 isoform X2 [Bos taurus]	221900	202907	216456	439151	482431	487001	1.13526	0.012531	0.0446093
37	NP_776842.1	PDE5A	cGMP-specific 3',5'-cyclic phosphodiesterase [Bos taurus]	153693	151284	129080	270248	429846	285232	1.18272	0.0076866	0.0305109
38	NP_001077198.1	PKP2	plakophilin-2 [Bos taurus]	410300	730073	621324	496767	264740	309061	-0.718589	0.00488489	0.0213985
39	NP_001179425.1	PLEK	pleckstrin [Bos taurus]	317212	139425	101377	2.99264e+06	837689	4.59337e+06	3.91608	0.000101452	0.000897497
40	NP_001180184.1	PLOD3	procollagen-lysine,2-oxoglutarate 5-dioxygenase 3 precursor [Bos taurus]	498687	207121	332962	931498	517632	1122715	1.30793	0.0017834	0.00953813
41	XP_010815349.1	PML	PREDICTED: protein PML isoform X1 [Bos taurus]	2.73102e+06	1.65602e+06	1.63628e+06	7.80715e+06	1.70165e+06	7.51662e+06	1.49906	4.24926e-05	0.000430694
42	NP_001033253.1	PRCP	lysosomal Pro-X carboxypeptidase precursor [Bos taurus]	469206	307032	494648	1.07143e+06	561232	1.14191e+06	1.12643	0.00671793	0.0273011
43	NP_777012.1	PRKCB	protein kinase C beta type [Bos taurus]	725904	723361	924037	2.60902e+06	527615	3.31649e+06	1.4431	4.28255e-07	8.44469e-06
44	XP_024838248.1	PRKCD	TPA: protein kinase C delta type [Bos taurus]	253569	277065	191908	967252	446778	1.3716e+06	1.94685	5.32936e-05	0.000519421
45	NP_776863.1	PROS1	vitamin K-dependent protein S precursor [Bos taurus]	173103	1.00286e+06	434009	412688	3.51463e+06	430328	1.43651	3.04388e-05	0.000324061
46	XP_010812357.1	PTPN11	PREDICTED: tyrosine-protein phosphatase non-receptor type 11 isoform X1 [Bos taurus]	1.03778e+06	807456	870859	1.23387e+06	1703095	1.56022e+06	0.72749	0.00235021	0.0119946
47	XP_005207187.1	PTPN6	PREDICTED: tyrosine-protein phosphatase non-receptor type 6 isoform X1 [Bos taurus]	3741598	3.76532e+06	3.14092e+06	10086658	2.95349e+06	13678382	1.32728	1.22133e-07	2.84544e-06
48	XP_024831686.1	PTPRJ	PREDICTED: LOW QUALITY PROTEIN: receptor-type tyrosine-protein phosphatase eta [Bos mutus]	326272	31167.2	91226	199260	119443	363038	0.603587	0.00122351	0.00701817
49	NP_001096001.1	RAP2A	ras-related protein Rap-2b [Bos taurus]	398206	369050	416419	2339054	984003	3.03611e+06	2.42556	0.000272315	0.00203355
50	NP_001070469.1	RBPJ	recombining binding protein suppressor of hairless [Bos taurus]	214129	213456	163949	571819	483868	574567	1.46256	5.26156e-05	0.000515027
51	NP_001095746.1	RGCC	regulator of cell cycle RGCC [Bos taurus]	53965.4	44985.7	89896.1	333728	NA	385732	2.51466	0.013881	0.0484767
52	XP_002697835.5	ROCK1	PREDICTED: rho-associated protein kinase 1 [Bos mutus]	614669	285775	376024	1121316	2.25785e+06	1.58294e+06	1.9588	0.000598926	0.00388417
53	NP_777258.1	SLC9A1	sodium/hydrogen exchanger 1 [Bos taurus]	474291	552493	670742	363757	235354	255369	-0.990316	0.00192836	0.0101691
54	NP_001099084.1	SMARCA4	PREDICTED: transcription activator BRG1 isoform X5 [Bubalus bubalis]	143907	220889	132961	530325	361518	679810	1.65877	0.00312246	0.0150867
55	NP_001069366.1	SNTA1	alpha-1-syntrophin [Bos taurus]	3.81915e+06	4.02424e+06	3430591	1.76845e+06	1.74934e+06	1.22312e+06	-1.24976	0.00138186	0.00777566
56	NP_963285.2	SOD2	superoxide dismutase [Mn], mitochondrial precursor [Bos taurus]	166828896	33656528	25823464	130791568	359165632	94666464	1.36921	0.00533552	0.0228143
57	XP_005202627.2	STAT1	PREDICTED: signal transducer and activator of transcription 1-alpha/beta isoform X1 [Bos taurus]	1.57107e+06	1.43413e+06	1.49359e+06	19975310	3.22491e+06	30389082	3.57434	1.38196e-13	1.28787e-11
58	NP_777044.1	Stxbp1	syntaxin-binding protein 1 [Cricetulus griseus]	341524	443976	430979	929917	497004	1.22231e+06	1.12286	0.000485895	0.00327606
59	XP_005210183.2	TLN1	PREDICTED: talin-1 isoform X1 [Capra hircus]	12310474	8.05491e+06	7.60697e+06	19169784	14682586	24382846	1.05789	2.57201e-24	1.59067e-21
