# Supplementary material for: DIA proteomics identified the potential targets associated with angiogenesis in the mammary glands of dairy cows with hemorrhagic mastitis
Source: Front Vet Sci. 2022 Aug 8;9:980963. doi: 10.3389/fvets.2022.980963 (PMC9393364; doi:10.3389/fvets.2022.980963)
Supplement: Supplementary file 2 [file Table_2.XLSX]

## Sheet: Sheet1
Table S3 49 candidate DEPs related to angiogenesis from the pathways based on the DIA proteomics data.
NO.	Protein ID	Symbol	Description	C1	C2	C3	CM1	CM2	CM3	log2(fc)	PValue	FDR
1	NP_776404.2	ACTB	PREDICTED: actin, cytoplasmic 1 [Camelus dromedarius]	2.16486e+06	1.73905e+06	1.74176e+06	4159026	2.08088e+06	5813413	1.09421	0.00189216	0.0100174
2	NP_001028790.1	ACTG1	PREDICTED: actin, cytoplasmic 2 isoform X1 [Colobus angolensis palliatus]	602758720	393034208	454600736	1335091072	852091136	1708007552	1.42525	1.64274e-05	0.000195719
3	NP_001107554.1	AGT	angiotensinogen precursor [Bos taurus]	637095	1.96842e+06	856460	1.47688e+06	4583745	1.7172e+06	1.16777	3.16914e-07	6.57307e-06
4	NP_001092351.2	ARHGEF2	rho guanine nucleotide exchange factor 2 [Bos taurus]	241222	152250	229551	798547	399220	1187770	1.93696	5.54745e-07	1.06009e-05
5	NP_776317.1	ASS1	argininosuccinate synthase [Bos taurus]	1.67905e+06	3.3571e+06	3.78956e+06	1.13414e+06	1.75414e+06	1.22048e+06	-1.10301	8.28066e-08	1.99764e-06
6	XP_005227242.1	BAD	PREDICTED: bcl2-associated agonist of cell death isoform X1 [Bos taurus]	279921	352752	326527	466091	449215	558203	0.619352	0.00657712	0.026809
7	NP_776429.1	CAV1	caveolin-1 [Bos taurus]	12542245	7881187	10410002	1.49057e+06	695245	762856	-3.38636	1.82722e-06	2.91798e-05
8	NP_001007809.1	CAV2	caveolin-2 [Bos taurus]	1.68794e+06	1.27435e+06	1.5301e+06	702664	918331	997948	-0.778501	4.49464e-05	0.000450324
9	NP_001069609.1	CTNNB1	catenin beta-1 [Sus scrofa]	7.81987e+06	5675070	6888236	4.19e+06	3.59251e+06	5.44194e+06	-0.624173	2.33674e-14	2.69438e-12
10	NP_776457.1	CTSL	cathepsin L2 precursor [Bos taurus]	982358	591917	430492	2.1366e+06	1.61106e+06	1.00962e+06	1.2467	0.00342949	0.0162471
11	NP_776459.1	CYBA	cytochrome b-245 light chain [Bos taurus]	400946	654172	803574	7799199	1.50824e+06	12643212	3.5619	0.000798773	0.00490881
12	NP_001095772.1	GCK	glucokinase [Bos taurus]	864313	1.29277e+06	1.19758e+06	184773	546010	147226	-1.93386	0.011413	0.0413874
13	NP_001029802.1	GRB2	growth factor receptor-bound protein 2 isoform 1 [Homo sapiens]	1.96713e+06	1547580	1.60968e+06	5655711	2.39217e+06	6625728	1.51777	0.00139569	0.00783407
14	NP_787019.1	GSTM1	glutathione S-transferase Mu 1 [Bos taurus]	15202508	14003119	13733884	4.47381e+06	9382948	2.39411e+06	-1.40179	0.000340232	0.00244672
15	NP_001040025.1	Gstm5	glutathione S-transferase Mu 3 [Bos taurus]	5.3751e+06	11374539	7326261	1.10552e+06	4.01697e+06	510337	-2.09566	0.000206613	0.00161192
16	NP_803482.1	GSTP1	glutathione S-transferase P [Bos taurus]	29705050	22093602	23033138	64512660	30741714	62578248	1.07667	2.16958e-09	8.19981e-08
17	NP_001014912.1	HMOX1	heme oxygenase 1 [Bos taurus]	254541	84506.4	154492	1890813	834279	2.02944e+06	3.26807	4.77875e-09	1.66717e-07
18	NP_001012688.1	HSP90AA1	PREDICTED: heat shock protein HSP 90-alpha [Camelus bactrianus]	39374064	34459776	34933264	83807888	45604708	106271976	1.11562	3.89581e-06	5.62816e-05
19	NP_777125.1	HSP90B1	endoplasmin precursor [Bos taurus]	21221040	22756200	22806480	40127540	40049620	41985380	0.871234	3.74997e-07	7.57005e-06
20	XP_005225172.1	HSPB1	PREDICTED: heat shock protein beta-1 isoform X1 [Bos taurus]	101520688	56888504	60947576	113003112	143862144	93949328	0.67743	0.00891628	0.0342504
21	NP_776778.1	IKBKB	inhibitor of nuclear factor kappa-B kinase subunit beta [Bos taurus]	205522	205771	218045	567378	326841	867569	1.48513	1.90966e-06	3.0283e-05
22	NP_001094612.1	KEAP1	Kelch-like ECH-associated protein 1, partial [Bos mutus]	171754	450692	403759	1.5055e+06	397016	1.71072e+06	1.81597	0.0119241	0.0428524
23	NP_001103471.1	KRAS	GTPase KRas [Bos taurus]	478918	416480	431288	872750	NA	1.03143e+06	1.10631	0.0114822	0.0415719
24	NP_001033160.2	MAP2K2	dual specificity mitogen-activated protein kinase kinase 2 [Bos taurus]	2.50119e+06	2.16136e+06	2.39697e+06	3.6556e+06	2.3276e+06	4899274	0.624364	2.91918e-06	4.37428e-05
25	NP_001029217.1	MAP2K6	dual specificity mitogen-activated protein kinase kinase 6 [Bos taurus]	264017	179784	272058	431695	327624	612584	0.93843	0.00437212	0.0196587
26	NP_786987.1	MAPK1	mitogen-activated protein kinase 1 [Bos taurus]	2.29831e+06	2369012	2.34119e+06	5360582	2.81534e+06	7.29205e+06	1.1421	0.00205678	0.010755
27	NP_001014947.1	MAPK13	mitogen-activated protein kinase 13 [Bos taurus]	482786	1.00524e+06	1.18282e+06	198092	426214	145931	-1.79392	0.000919867	0.00554775
28	XP_010816425.1	MAPK14	PREDICTED: mitogen-activated protein kinase 14 isoform X1 [Papio anubis]	821041	615902	674391	1.63912e+06	1.19722e+06	2.41746e+06	1.31521	7.94864e-10	3.35867e-08
29	NP_001029951.1	MAPKAPK3	MAP kinase-activated protein kinase 3 [Bos taurus]	465590	351510	397186	1.00174e+06	288833	1.24016e+06	1.05944	0.00336924	0.0160062
30	NP_001030218.1	MGST3	Microsomal glutathione S-transferase 3, partial [Bos mutus]	1.8062e+06	3.14309e+06	2775926	858374	920632	732495	-1.62102	2.39034e-05	0.000265278
31	NP_001179813.1	Mme	neprilysin [Bos taurus]	466055	406560	576180	189288	306451	124761	-1.22335	0.0128887	0.0456677
32	NP_777170.1	MMP2	72 kDa type IV collagenase precursor [Bos taurus]	1.34986e+06	642580	667041	4741858	4390265	8232911	2.70697	0.000162169	0.00132441
33	NP_776544.1	NCF1	neutrophil cytosol factor 1 [Bos taurus]	193728	682024	259312	2.99765e+06	663380	5.71352e+06	3.04598	6.57332e-05	0.000616804
34	NP_776545.1	NCF2	neutrophil cytosol factor 2 [Bos taurus]	103130	69304.8	33229.2	1.58784e+06	612943	3.33379e+06	4.75011	1.26233e-05	0.000158263
35	XP_002692403.3	NFATC2	PREDICTED: nuclear factor of activated T-cells, cytoplasmic 2 isoform X2 [Bos taurus]	115342	104296	95128.8	591349	303319	651741	2.29657	7.80086e-06	0.000103449
36	NP_001069877.1	NFKB1	nuclear factor NF-kappa-B p105 subunit [Bos taurus]	1.65728e+06	2.26741e+06	1.46434e+06	3.67834e+06	5.23203e+06	4.18908e+06	1.28141	1.52795e-10	7.93482e-09
37	NP_001192477.1	PIK3CD	phosphatidylinositol 4,5-bisphosphate 3-kinase catalytic subunit delta isoform [Bos taurus]	63373.1	77108.7	85183.6	394133	120986	497144	2.16533	0.0062634	0.0257725
38	XP_024834660.1	PLCG2	PREDICTED: 1-phosphatidylinositol 4,5-bisphosphate phosphodiesterase gamma-2 [Bos taurus]	169271	199184	273218	699158	512825	1.15835e+06	1.88518	8.42178e-14	8.18476e-12
39	NP_001033253.1	PRCP	lysosomal Pro-X carboxypeptidase precursor [Bos taurus]	469206	307032	494648	1.07143e+06	561232	1.14191e+06	1.12643	0.00671793	0.0273011
40	NP_001103272.1	PRKAA1	PREDICTED: 5'-AMP-activated protein kinase catalytic subunit alpha-1 isoform X1 [Bos taurus]	395094	778496	586229	1.07355e+06	547045	1.20706e+06	0.684176	9.42201e-05	0.000837881
41	NP_777012.1	PRKCB	protein kinase C beta type [Bos taurus]	725904	723361	924037	2.60902e+06	527615	3.31649e+06	1.4431	4.28255e-07	8.44469e-06
42	NP_786986.1	RAC2	ras-related C3 botulinum toxin substrate 2 precursor [Bos taurus]	982287	1465153	1.23248e+06	7.14817e+06	3.84229e+06	9599232	2.48417	6.71644e-09	2.2398e-07
43	XP_002691287.2	SOS1	TPA: son of sevenless homolog 1 [Bos taurus]	192923	124006	164432	334471	NA	412291	1.21849	0.00137951	0.0077689
44	NP_788814.1	Sqstm1	sequestosome-1 [Bos taurus]	1.65266e+06	1.04535e+06	1.03982e+06	2.06716e+06	1.6177e+06	2.37956e+06	0.698172	0.000583323	0.00379383
45	NP_001104274.1	SRC	proto-oncogene tyrosine-protein kinase Src [Bos taurus]	288956	234955	257900	618426	452896	635857	1.12672	0.00969843	0.0364321
46	XP_005202627.2	STAT1	PREDICTED: signal transducer and activator of transcription 1-alpha/beta isoform X1 [Bos taurus]	1.57107e+06	1.43413e+06	1.49359e+06	19975310	3.22491e+06	30389082	3.57434	1.38196e-13	1.28787e-11
47	NP_001012689.2	STAT3	signal transducer and activator of transcription 3 [Bos taurus]	5.73362e+06	3.92939e+06	3.17774e+06	8055625	8199700	9707886	1.01574	0.00179329	0.00956843
48	NP_001029163.2	THOP1	thimet oligopeptidase [Bos taurus]	940310	896258	986716	1.80467e+06	1305833	1.58688e+06	0.734483	0.00168163	0.00907948
49	NP_001094628.1	VCAM1	vascular cell adhesion molecule 1-like precursor [Bos taurus]	203157	143175	177809	1.00897e+06	681908	1436033	2.57671	4.04702e-08	1.07128e-06
