# Supplementary material for: DIA proteomics identified the potential targets associated with angiogenesis in the mammary glands of dairy cows with hemorrhagic mastitis
Source: Front Vet Sci. 2022 Aug 8;9:980963. doi: 10.3389/fvets.2022.980963 (PMC9393364; doi:10.3389/fvets.2022.980963)
Supplement: Supplementary file 3 [file Table_3.XLSX]

## Sheet: Sheet1
Table S4 Phenotype prediction and functional analysis of 9 representative DEPs using the MGI database.
NO.	Protein ID	Symbol	Description	Phenotype prediction and functional analysis
1	NP_776404.2	ACTB	PREDICTED: actin, cytoplasmic 1 [Camelus dromedarius]	Mice in which this gene has been conditionally disrupted in muscle tissue display a reduced mobility and classical hind limb contractures when suspended by the tail. Mice homozygous for a null allele exhibit prenatal lethality, premature death, and progressive hearing loss.
2	NP_001028790.1	ACTG1	PREDICTED: actin, cytoplasmic 2 isoform X1 [Colobus angolensis palliatus]	Mice in which this gene has been conditionally disrupted in muscle tissue display a reduced mobility and classical hind limb contractures when suspended by the tail. Mice homozygous for a null allele exhibit prenatal lethality, premature death, and progressive hearing loss.
3	NP_001107554.1	AGT	angiotensinogen precursor [Bos taurus]	Homozygous null mutation of this gene results in small body size and lower body fat, decreased blood pressure and hypotension, kidney abnormalities, polydipsia and polyuria.
4	NP_776429.1	CAV1	caveolin-1 [Bos taurus]	Homozygous targeted mutants displayed vascular system dysfunctions and thickening of lung aveloar septa from hyperproliferation and fibrosis, ultimately causing the mice physical limitations. Mice also display increased incidence of calcium calculi, kidney stones, and decreased adiposity.
5	NP_776459.1	CYBA	cytochrome b-245 light chain [Bos taurus]	Mice homozygous for an ENU-induced mutation exhibit defects in balance, absence of otoconia, and an inability of phagocytes to produce bacteria-destroying reactive oxygen species.
6	XP_005225172.1	HSPB1	PREDICTED: heat shock protein beta-1 isoform X1 [Bos taurus]	Mice homozygous for a null allele are viable and fertile with no apparent tissue abnormalities under physiological conditions. Mice homozygous for one knock-out allele exhibit impaired wound healing with delayed wound closing and abnormal inflammatory response.
7	NP_001033253.1	PRCP	lysosomal Pro-X carboxypeptidase precursor [Bos taurus]	Mice homozygous for a gene trap allele exhibit decreased body length, weight, and fat pads with resistance to diet-induced obesity.
8	NP_777012.1	PRKCB	protein kinase C beta type [Bos taurus]	Mice homozygous for a null allele exhibit impaired humoral immune responses, altered proliferative responses of B cells to various stimuli, abnormal vascular wound healing, and deficits in contextual and cued fear conditioning. ENU-induced mutations leadto impaired T cell-independent IgM responses.
9	XP_005202627.2	STAT1	PREDICTED: signal transducer and activator of transcription 1-alpha/beta isoform X1 [Bos taurus]	Homozygotes for targeted null mutations are largely unresponsive to interferon, fail to thrive, are susceptible to viral diseases and cutaneous leishmaniasis, and show excess osteoclastogenesis leading to increased bone mass.
